# Supplementary material for: Hyperacetylated histone H4 is a source of carbon contributing to lipid synthesis
Source: EMBO J. 2024 Feb 21;43(7):4. doi: 10.1038/s44318-024-00053-0 (PMC10987603; doi:10.1038/s44318-024-00053-0)
Supplement: Supplementary file 1 — Source Data Fig. 1 [file 44318_2024_53_MOESM1_ESM.zip]

Archive with 27 entries (17 files):
- SD Figure 1/1A/
- SD Figure 1/1A/Lipidomics_LCMS.xlsx
- SD Figure 1/1B/
- SD Figure 1/1B/ME_fattyacid_GCMS.xlsx
- SD Figure 1/1C/
- SD Figure 1/1C/Quantification_Lipids_Triglycerides_LipidFattyAcids.xlsx
- SD Figure 1/1D/
- SD Figure 1/1D/Nile Red_Images/
- SD Figure 1/1D/Nile Red_Images/GCN5-KD.tif
- SD Figure 1/1D/Nile Red_Images/MYST1-KD.tif
- SD Figure 1/1D/Nile Red_Images/NAA10-KD.tif
- SD Figure 1/1D/Nile Red_Images/NAA40-KD.tif
- SD Figure 1/1D/Nile Red_Images/Scramble.tif
- SD Figure 1/1D/Perilipin-1_Images/
- SD Figure 1/1D/Perilipin-1_Images/GCN5-KD.TIF
- SD Figure 1/1D/Perilipin-1_Images/MYST1-KD.TIF
- SD Figure 1/1D/Perilipin-1_Images/NAA10-KD.TIF
- SD Figure 1/1D/Perilipin-1_Images/NAA40-KD.TIF
- SD Figure 1/1D/Perilipin-1_Images/Scramble.TIF
- SD Figure 1/1E/
- SD Figure 1/1E/Nile red Intensity Quantification .xlsx
- SD Figure 1/1F/
- SD Figure 1/1F/Perilipin Quantification .xlsx
- SD Figure 1/1G/
- SD Figure 1/1G/RT-PCR_Quantification.xlsx
- SD Figure 1/1H/
- SD Figure 1/1H/Triglyceride Quantification .xlsx
