# Supplementary material for: Hyperacetylated histone H4 is a source of carbon contributing to lipid synthesis
Source: EMBO J. 2024 Feb 21;43(7):4. doi: 10.1038/s44318-024-00053-0 (PMC10987603; doi:10.1038/s44318-024-00053-0)
Supplement: Supplementary file 1 — Source Data Fig. 1 [file 44318_2024_53_MOESM1_ESM.zip › SD Figure 1/1A/Lipidomics_LCMS.xlsx]

## Sheet: Lipidomics_LCMS
sample	group	[LysoPC(12:0)+NH4]	[LysoPC(15:0)+H]	[LysoPC(16:1)+H]	[LysoPC(16:0)+H]	[LysoPC(17:0)+H]	[LysoPC(18:2)+H]	[LysoPC(18:1)+H]	[LysoPC(18:1)+H]	[LysoPC(18:0)+H]	[LysoPC(22:5)+H]	[LysoPC(22:0)+H]	[LysoPC(24:1)+H]	[DG(34:1)+NH4]	[DG(34:0)+NH4]	[DG(35:2)+NH4]	[PE(26:0)+NH4]	[CE(15:0)+NH4]	[DG(36:2)+NH4]	[DG(36:1)+NH4]	[DG(36:1)+NH4]	[PS(26:0)+H]	[TG(36:0)+NH4]	[SM(31:0)+H]	[SM(31:0)+H]	[DG(38:1)+NH4]	[PS(26:0)+NH4]	[SM(32:0)+H]	[PC(28:0)+H][PE(31:0)+H]	[TG(39:1)+H]	[DG(39:1)+NH4]	[PS(27:0)+NH4]	[PE(32:2)+H]	[CE(20:5)+NH4]	[PC(29:1)+H][PE(32:1)+H]	[CE(20:4)+NH4]	[PC(29:0)+H][PE(32:0)+H]	[PS(29:0)+H]	[DG(40:1)+NH4]	[PS(28:0)+NH4]	[SM(34:2)+H]	[SM(33:3)+NH4]	[PC(30:1)+H][PE(33:1)+H]	[PE(32:2)+NH4]	[SM(34:5)+NH4]	[TG(40:0)+NH4]	[TG(40:0)+NH4]	[PE(34:2)+H]	[CE(22:5)+NH4]
SCR 1	1	2.70521e-05	0.000301465	0.000135866	0.00427196	0.000136007	9.37501e-05	0.00164795	3.85065e-05	0.00589325	4.71312e-05	0.000379711	0.000356922	0.000178522	5.84447e-05	8.34773e-05	0.000554983	0.000509112	0.000330419	0.000264398	0.00029076	0.000263263	0.000214113	0	0	0.000402542	0.000578901	0.000237186	0.000960158	0.000537877	0.000158579	0.000475219	5.4442e-05	0.000887719	0.000446842	0.000323832	3.87907e-05	3.52988e-05	0.000312263	0.000569754	0.00243805	0.00227666	0.000125113	0.000676443	5.36317e-05	0.000242309	6.35527e-05	0.00166098	2.18262e-05
SCR 2	1	5.45734e-05	0.000365628	0.000134266	0.00440807	0.000118694	0.000103431	0.00183051	7.02111e-05	0.00617138	5.42665e-05	0.000451302	0.000369577	0.000165438	5.0287e-05	7.99642e-07	0.000198252	0.00051231	0.000341941	0.00026743	5.28598e-05	7.77709e-06	0.000147999	0	0.000323658	0.000102453	0.000593812	0.000139097	0.00107902	0.000665192	3.58363e-05	0.000547582	5.91457e-05	0.000878681	0.000466496	0.000301649	3.68453e-05	5.41458e-05	0.000102295	0.000599682	0.0026154	0.00273624	5.47444e-05	0.000504486	2.24465e-05	0.000191221	1.96259e-05	0.00195859	5.00155e-05
SCR 3	1	3.83476e-05	0.000341277	0.000127467	0.00438245	0.000153363	6.17864e-05	0.00171786	8.13086e-05	0.00619149	5.20078e-05	0.00045275	0.000381704	0.000196246	5.25863e-05	3.42472e-06	4.34286e-06	0.000601133	0.000398965	0.000316235	5.24215e-05	0.000424086	0.000156648	0.000672673	0.000336584	0.000101267	0.000406454	0.000300658	0.00104111	0.000653395	0.000145476	0.000360051	6.31789e-05	0.000854315	0.000482942	0.000317952	4.27713e-05	2.56968e-05	8.28771e-05	0.000382872	0.00286216	0.00284915	0.000102265	0.000504793	0.000112072	0.000199216	1.94954e-05	0.00198669	1.97286e-05
MYST1-KD 1	2	0.000109519	0.00028707	0.000179406	0.00438161	0.000145937	0.000156262	0.00176295	3.23064e-05	0.00590195	6.00645e-05	0.000415754	0.0003819	0.000181336	3.15209e-05	0.000218188	0.000182999	0.000624973	0.000345686	0.000247369	7.09979e-05	0.000117726	0.000203114	0.00140472	0.000409301	0.000119753	0.000658273	0.000291468	0.00100518	0.000295359	0.000179723	0.000547537	9.1946e-05	0.00104943	0.000581392	0.000307145	5.17833e-05	8.22611e-05	0.0001427	0.000634344	0.00271058	0.00309649	0.000129339	0.00066083	6.5862e-05	0.000243851	2.69349e-05	0.00219824	3.48097e-05
MYST1-KD 2	2	3.85352e-05	0.000287326	0.000150387	0.00469337	0.000154271	4.52784e-05	0.00175002	7.1919e-05	0.00611785	5.40564e-05	0.000426595	0.000395188	0.000214561	2.60511e-05	6.46252e-06	0.0005348	0.000673086	0.00040849	0.000290607	0.000154396	0.000146824	0.000224217	0	0.000769464	0.000312108	8.20098e-05	0.000292571	0.00103336	0.000309285	0.000166886	6.12596e-05	0.000117592	0.00118287	0.000625925	0.000333423	6.04745e-05	4.96899e-05	0.000240059	6.51922e-05	0.00296045	0.00341132	3.5347e-05	0.00042749	0.000121015	0.000227743	4.36512e-05	0.002416	4.63946e-05
MYST1-KD 3	2	2.44341e-05	0.000272085	0.000161501	0.00472509	0.000152054	2.60039e-05	0.00206164	7.35008e-05	0.00578363	7.46142e-05	0.000403998	0.0003924	0.000202401	4.97419e-05	4.90037e-06	0.000300456	0.000631212	0.000361551	0.000266183	0.000201628	8.37784e-05	0.000204008	0	0.000729652	0.000340593	0.000918298	0.00031077	0.000984315	0.000269416	9.51503e-05	0.000771656	0.000102829	0.000961769	0.000560792	0.000283441	4.83949e-05	4.67236e-06	0.000239349	0.000881452	0.00271907	0.00327182	9.07752e-05	0.000556508	7.03064e-05	0.000245551	7.18534e-06	0.00223103	1.93728e-05
GCN5-KD 1	3	3.41505e-05	0.000329144	0.000205139	0.00599261	0.00019167	0.000119367	0.00236915	6.91081e-05	0.00823333	8.24788e-05	0.000620788	0.000526452	0.000185724	3.51816e-05	3.24364e-06	0.000633608	0.000705484	0.000384202	0.000283365	0.000102027	0.000122172	0.000237988	0	0	0.000169848	0.000971647	0.000304532	0.00138492	0.000378253	0.000223291	0.000789127	5.03518e-05	0.000935282	0.000455829	0.000236867	7.06898e-05	5.21867e-05	0.000154135	0.0008782	0.00336975	0.00329696	7.02343e-05	0.000570591	0.000136149	0.000290281	3.13448e-05	0.00156105	2.57631e-05
GCN5-KD 2	3	2.43151e-05	0.000371483	0.000163916	0.00592783	0.000186066	9.18934e-05	0.00238229	6.31761e-05	0.00787117	7.65736e-05	0.000652111	0.000614808	0.000187	3.52921e-05	6.13523e-05	0.000273716	0.00071962	0.000420826	0.000294258	0.000504707	2.99749e-05	0.000248639	0	0.000488394	0.000790403	0.000663399	0.000290989	0.00138221	0.000383699	0.000189483	0.000548072	5.443e-05	0.000977431	0.000496064	0.000204441	6.85129e-05	5.77555e-05	0.000419197	0.000609275	0.00356154	0.00362354	5.84371e-05	0.000705699	7.84947e-05	0.000246963	2.46843e-05	0.00176188	8.96012e-05
GCN5-KD 3	3	2.85438e-05	0.000326937	0.000163409	0.00545084	0.000180267	0.000132595	0.00211281	6.38029e-05	0.00776303	7.26902e-05	0.000597418	0.000611791	0.000192539	3.60413e-05	0.000115511	0.0010147	0.000726423	0.000437641	0.000325261	0.000236194	0.000326123	0.000230335	0	0.000965453	0.000430742	0.000700539	0.000295513	0.00137181	0.000351541	0.000225953	0.000618407	5.90591e-05	0.000971148	0.000455737	0.000256634	6.70059e-05	5.60517e-05	0.00027508	0.000737214	0.00339292	0.0032209	0.000101717	0.000807601	0.000124364	0.000228008	7.8344e-05	0.00171698	2.01655e-05
NAA40-KD 1	4	1.98272e-05	0.000368466	0.00017684	0.00526509	0.00015541	7.14023e-05	0.00241118	6.91774e-05	0.00683311	7.42795e-05	0.000477125	0.000445278	0.000226645	3.985e-05	0.000728534	0.00033111	0.000762687	0.000496826	0.000340842	0.000153751	0.000288543	0.000331933	0	0.000722188	0.000331441	0.000389905	0.000394606	0.00124658	0.0004366	0.000223695	0.000370727	5.61321e-05	0.00122293	0.000489674	0.000517525	6.59372e-05	2.9162e-05	0.000280487	0.00042499	0.00329695	0.00313405	0.000336333	0.000639503	8.93293e-05	0.000324951	7.99847e-05	0.00208932	0.000154395
NAA40-KD 2	4	2.73015e-05	0.000386826	0.000197155	0.00571384	0.000161512	0.000125632	0.00244963	5.47057e-05	0.00749178	8.00011e-05	0.000536549	0.000526786	0.000221002	4.92697e-05	8.11791e-06	0.000698104	0.000833994	0.000471546	0.000325088	0.000240163	0.000452617	0.00022615	0.00099345	0	0.00043891	0.000820821	0.000394585	0.00126863	0.00048132	0.000157578	0.000699772	6.54463e-05	0.00115585	0.000490318	0.00044352	6.07835e-05	5.8344e-05	0.000261514	0.000822765	0.00376977	0.00345601	6.70701e-05	0.000760591	7.23341e-05	0.000282527	8.86484e-05	0.0022752	7.79425e-05
NAA40-KD 3	4	6.06378e-05	0.000402339	0.000208352	0.00638653	0.000180048	0.000105795	0.00273936	6.18124e-05	0.00846405	9.65324e-05	0.000585877	0.000521056	0.000197895	4.92617e-05	0.000126298	0.00035316	0.000822324	0.000448908	0.000338794	0.000258501	0.000105392	0.000229812	1.13057e-06	0	0.00049752	0.000368294	0.000218128	0.00139004	0.000519169	0.000157318	0.000317472	6.57331e-05	0.00111542	0.00053978	0.00046542	6.68479e-05	2.70292e-05	0.000312986	0.00035916	0.00378206	0.0034875	0.000247236	0.000684526	6.04527e-05	0.000245532	1.67464e-05	0.00238041	1.96649e-05
NAA10-KD 1	5	1.35017e-05	0.000371074	0.000194634	0.00589736	0.000163618	8.73598e-05	0.00235304	7.95869e-05	0.00690175	8.12901e-05	0.000490503	0.000576788	0.000248206	4.84263e-05	5.2202e-06	0.000234305	0.000796901	0.000381409	0.000278179	0.00015689	0.0001291	0.000151752	0	0.00025524	0.000255087	0.000599023	0.000333424	0.00128472	0.000192356	7.08522e-05	0.000472877	0.000110344	0.000750086	0.000697953	0.000183526	7.64872e-05	9.18191e-06	0.000195346	0.000553059	0.00391811	0.00419948	0.00019347	0.000403939	6.37868e-05	0.000250363	1.21957e-05	0.00266879	8.95784e-06
NAA10-KD 2	5	2.63219e-05	0.000358836	0.000197807	0.00594139	0.000168324	0.000142018	0.00226296	3.03958e-05	0.00769132	7.47245e-05	0.000517357	0.000586196	0.00020903	4.85131e-05	4.46765e-06	3.71789e-06	0.000783731	0.000386635	0.00030655	9.79788e-05	8.77902e-05	0.000123635	0.000882869	0.000347468	0.00019365	0.000443289	0.000139227	0.00140329	0.000208382	7.5658e-05	0.00036633	0.000118389	0.000822917	0.0006853	0.000167897	6.85038e-05	5.12134e-06	0.000134817	0.000400206	0.00376442	0.00397872	0.000291668	0.000400173	7.09649e-05	0.000216702	9.3161e-06	0.00267797	2.61812e-05
NAA10-KD 3	5	3.02219e-05	0.000379763	0.000229253	0.00658883	0.000181534	7.75138e-05	0.00262235	6.91173e-05	0.00833525	9.45592e-05	0.000572248	0.000675533	0.000247451	4.93768e-05	8.02561e-06	3.20816e-06	0.00077318	0.000390195	0.00030587	0.0002467	4.82505e-05	0.000150446	0	0.00023996	0.000422101	0.000450867	0.000364137	0.00153386	0.000193896	7.34955e-05	0.000377602	0.00012196	0.000697577	0.000748258	0.00015491	8.31654e-05	9.89149e-06	0.000221207	0.00041087	0.00419607	0.00403097	0.000259906	0.000383963	8.98518e-05	0.000206932	9.81814e-06	0.00264317	4.8487e-06
[truncated: 241 more columns]
