# Supplementary material for: Hyperacetylated histone H4 is a source of carbon contributing to lipid synthesis
Source: EMBO J. 2024 Feb 21;43(7):4. doi: 10.1038/s44318-024-00053-0 (PMC10987603; doi:10.1038/s44318-024-00053-0)
Supplement: Supplementary file 1 — Source Data Fig. 1 [file 44318_2024_53_MOESM1_ESM.zip › SD Figure 1/1B/ME_fattyacid_GCMS.xlsx]

## Sheet: ME_fattyacid_GCMS
sample	group	Methyl Caprate	10-Undecenoic acid, methyl ester	Methyl Laurate	Methyl Myristate	Methyl Palmitate	methyl palmitoleate	methyl palmitoleate	methyl heptadecanoate	Methyl Stearate	methyl oleate	methyl linolenate	Me-C20:0	Me-C20:1	Me-C20:1	Me-C20:3	Me-C20:3	Me-C20:4	Methyl Docosanoate	Me-C22:1	Me-C22:1	Me-C22:1	Me-C22:4	Me-C22:5	Me-C22:5	Me-C22:6	Methyl Linocerate	Methyl Hexacosanoate
SCR 1	1	1.3658	1.80656	4.49608	29.3458	531.73	94.0435	88.4967	2.30293	691.834	1536.6	2.85956	15.9085	2.61606	1.49174	42.1376	10.338	40.1118	6.07735	6.81263	7.86902	1.90471	14.1852	9.05025	5.78946	9.8174	8.13791	1.04566
SCR 2	1	1.54318	1.56856	3.52684	32.5859	544.923	109.128	103.267	2.04716	717.039	1488.71	3.49014	11.6615	2.18847	1.24951	50.2113	9.78403	42.8873	4.84939	6.11182	6.69932	1.91116	16.6118	10.4328	6.48806	10.1532	6.36163	0.777858
SCR 3	1	1.63869	1.41101	3.73555	28.6668	585.384	121.992	116.544	2.16439	704.994	1431.08	3.62247	10.6014	2.11441	1.40497	46.0493	10.7057	47.9584	4.466	5.94915	6.42129	1.99676	15.475	8.29752	6.18135	10.9805	6.56667	0.821236
MYST1-KD 1	2	1.65672	1.65334	4.55207	36.1392	595.168	123.074	116.482	2.10211	756.491	1699.36	4.48842	14.4429	2.58439	1.51658	47.0525	10.8428	44.9896	5.3582	7.06881	8.24071	2.1771	16.9499	12.1675	6.13381	10.4391	7.09861	0.921669
MYST1-KD 2	2	3.25918	1.64944	5.22188	47.6412	718.154	169.585	163.316	1.95848	689.737	1542.69	5.69379	12.8961	2.27876	1.63132	51.8507	10.4813	44.8635	4.56337	6.33647	7.03694	2.52976	17.5945	12.0919	7.87922	10.5809	4.28141	0.404994
MYST1-KD 3	2	1.62276	1.78702	3.84142	31.6999	664.274	184.441	176.725	2.12175	665.742	1576.21	6.07681	10.1815	2.24133	1.8144	47.4331	11.5999	53.625	3.84697	6.48899	6.03296	2.75271	17.8841	10.8179	7.08169	12.3175	4.25468	0.66391
GCN5-KD 1	3	1.54918	3.17624	5.3199	34.7786	589.609	110.286	103.264	2.97816	839.569	1826.32	3.76485	18.149	3.0235	2.09781	51.8335	13.8915	56.2044	7.31866	8.95707	9.42049	2.34406	19.4959	11.446	7.44062	13.1671	10.1412	1.13797
GCN5-KD 2	3	6.44135	2.90169	6.98733	41.2202	581.122	125.7	117.246	3.84078	910.028	1628.81	5.26585	16.232	3.08464	2.30094	67.6163	15.5983	69.1885	7.33996	9.64544	8.75164	2.59895	23.926	14.6517	10.7143	15.7869	9.3955	0.841676
GCN5-KD 3	3	1.99796	2.55482	5.07204	30.1049	577.865	134.634	126.677	3.34109	895.954	1745.53	3.1356	11.2947	2.71175	2.11787	57.7699	15.0254	73.6846	5.45477	8.96532	6.93842	2.51453	20.9026	8.17383	8.85467	16.7103	8.07592	0.887438
NAA40-KD 1	4	2.76676	1.88417	5.17911	33.2543	624.983	105.799	98.0278	2.38825	857.282	1873.32	3.46715	15.1532	2.90529	1.64388	48.2571	11.6803	47.7622	6.24288	7.59365	9.20851	2.04564	18.2198	11.7211	6.90289	11.1185	8.24711	1.07308
NAA40-KD 2	4	1.60816	3.06153	5.00683	36.9555	557.162	125.344	116.002	2.73475	825.294	1819.99	6.74086	15.8522	3.56613	2.21385	71.9664	14.3065	60.1395	5.65703	9.04187	10.33	2.80114	22.5589	11.4877	11.3792	14.2511	6.69087	0.800252
NAA40-KD 3	4	1.98116	2.13067	5.68287	32.3669	653.363	127.073	119.216	3.0405	860.419	1725.21	5.06815	14.6695	3.05409	2.03173	59.9103	15.1596	68.4017	5.58915	7.73532	8.93503	2.62083	20.7936	10.2207	8.89786	15.4353	6.44671	0.788206
NAA10-KD 1	5	1.66375	1.64387	4.43545	43.4429	932.58	147.89	141.584	2.53916	793.549	1690.37	4.78139	12.9204	2.33916	1.58069	58.4333	11.4821	54.44	4.60581	7.44009	6.86379	2.18079	20.0262	13.2394	7.55325	12.2413	7.96113	1.39471
NAA10-KD 2	5	0.58722	1.93115	3.49562	30.726	954.089	168.081	157.084	2.92981	736.849	1710.72	3.84816	10.191	2.24372	1.65489	51.4145	12.7395	64.784	4.63124	7.31041	6.13272	2.40958	18.2288	9.12031	7.11665	14.4178	7.33645	1.2171
NAA10-KD 3	5	1.63241	2.50793	5.61395	43.8404	712.506	127.479	120.724	2.51211	858.078	1884.21	4.37358	19.3346	2.83997	1.81525	47.1069	11.9226	45.0396	7.14576	7.58925	9.36463	2.2349	16.2612	8.44687	7.12238	11.389	10.4928	1.45241
