# Supplementary material for: Hyperacetylated histone H4 is a source of carbon contributing to lipid synthesis
Source: EMBO J. 2024 Feb 21;43(7):4. doi: 10.1038/s44318-024-00053-0 (PMC10987603; doi:10.1038/s44318-024-00053-0)
Supplement: Supplementary file 1 — Source Data Fig. 1 [file 44318_2024_53_MOESM1_ESM.zip › SD Figure 1/1C/Quantification_Lipids_Triglycerides_LipidFattyAcids.xlsx]

## Sheet: Sheet1
	Scramble			MYST1-KD			GCN5-KD			NAA40-KD			NAA10-KD
Lipids	0.961467	1.01767	1.02086	1.144	1.19023	1.13155	1.18488	1.16411	1.16202	1.22121	1.24794	1.30622	1.35537	1.33307	1.35381
Triglycerides	0.977921	1.02745	0.99463	1.17299	1.23443	1.12426	1.27444	1.28237	1.16901	1.24306	1.24998	1.26562	1.35203	1.35202	1.22827
Lipid bound FAs	0.995071	1.00388	1.00105	1.11159	1.1138	1.10356	1.17991	1.16438	1.18628	1.19921	1.18188	1.18919	1.25293	1.2536	1.24786
