# Supplementary material for: Hyperacetylated histone H4 is a source of carbon contributing to lipid synthesis
Source: EMBO J. 2024 Feb 21;43(7):4. doi: 10.1038/s44318-024-00053-0 (PMC10987603; doi:10.1038/s44318-024-00053-0)
Supplement: Supplementary file 1 — Source Data Fig. 1 [file 44318_2024_53_MOESM1_ESM.zip › SD Figure 1/1E/Nile red Intensity Quantification .xlsx]

## Sheet: Sheet1
	Scramble										MYST1-KD										GCN5-KD										NAA40-KD										NAA10-KD
Nile Red intensity quantification (normalised to scramble)	1.38395	0.74583	0.490217	0.753746	1.14682	1.21298	0.869682	1.08807	0.865002	1.4437	1.07622	1.30577	2.11933	1.22244	1.70012	1.06453	2.17542	2.14906	1.97729	1.27401	1.86892	1.70972	1.64925	1.64595	2.866163*	1.74092	1.29339	1.76743	2.16755	1.21059	1.77399	3.15232	1.97546	1.6629	3.18822	1.62836	1.1805	3.973748*	1.17608	1.60984	2.92301	1.82296	2.75569	1.74996	1.68576	2.04795	1.69784	1.66656	1.75642
*outliers excluded
[truncated: 1 more columns]
