# Supplementary material for: Hyperacetylated histone H4 is a source of carbon contributing to lipid synthesis
Source: EMBO J. 2024 Feb 21;43(7):4. doi: 10.1038/s44318-024-00053-0 (PMC10987603; doi:10.1038/s44318-024-00053-0)
Supplement: Supplementary file 1 — Source Data Fig. 1 [file 44318_2024_53_MOESM1_ESM.zip › SD Figure 1/1F/Perilipin Quantification .xlsx]

## Sheet: Sheet1
	Scramble										MYST1-KD										GCN5-KD										NAA40-KD										NAA10-KD
ADFP-1 intensity/ number of nuclei	0.172211	0.807564576*	0.335614	0.277538	0.360066	0.283281	0.330431	1.001846722*	0.122689	0.127563	0.552228	0.8399	0.692896	0.522243	1.412003244*	0.543996	0.285048	0.64267	0.421314	1.418583672*	0.387936	0.691745	0.396042	0.388456	0.548153	0.381566	0.424303	0.758532	0.906506	1.09692	0.530159	0.329552	0.656658	0.251606	0.366392	0.331967	0.411612	1.06482	1.42078	0.651971	1.93124	0.833818	1.22983	1.28557	0.660348876*	1.29716	1.91229	0.864854	1.48356
*outliers excluded
[truncated: 1 more columns]
