# Supplementary material for: Hyperacetylated histone H4 is a source of carbon contributing to lipid synthesis
Source: EMBO J. 2024 Feb 21;43(7):4. doi: 10.1038/s44318-024-00053-0 (PMC10987603; doi:10.1038/s44318-024-00053-0)
Supplement: Supplementary file 1 — Source Data Fig. 1 [file 44318_2024_53_MOESM1_ESM.zip › SD Figure 1/1H/Triglyceride Quantification .xlsx]

## Sheet: Sheet1
	SCR+EV			SCR+EV			GCN5-KD+EV			NAA40-KD+EV			SCR+GCN5 o/e			SCR+NAA40 o/e			GCN5-KD+ NAA40 o/e			NAA40-KD+GCN5 o/e
Triglycerides	2.52456	2.49134	2.45812	2.44504	2.47398	2.49327	3.33834	3.72459	3.68321	3.55905	3.47241	3.47908	2.64952	2.521	2.35293	2.734	2.73939	2.75018	2.75018	2.71243	2.72861	2.4229	2.1765	1.86166
