# Supplementary material for: Hyperacetylated histone H4 is a source of carbon contributing to lipid synthesis
Source: EMBO J. 2024 Feb 21;43(7):4. doi: 10.1038/s44318-024-00053-0 (PMC10987603; doi:10.1038/s44318-024-00053-0)
Supplement: Supplementary file 2 — Source Data Fig. 2 [file 44318_2024_53_MOESM2_ESM.zip]

Archive with 6 entries (3 files):
- SD Figure 2/2B/
- SD Figure 2/2B/Histone Acetylation marks_Quantification_LCMS.xlsx
- SD Figure 2/2C/
- SD Figure 2/2C/H4K5K8K12K16 Quantification .xlsx
- SD Figure 2/2D/
- SD Figure 2/2D/MeFattyAcids_13C_Quantification .xlsx
