# Supplementary material for: Hyperacetylated histone H4 is a source of carbon contributing to lipid synthesis
Source: EMBO J. 2024 Feb 21;43(7):4. doi: 10.1038/s44318-024-00053-0 (PMC10987603; doi:10.1038/s44318-024-00053-0)
Supplement: Supplementary file 2 — Source Data Fig. 2 [file 44318_2024_53_MOESM2_ESM.zip › SD Figure 2/2B/Histone Acetylation marks_Quantification_LCMS.xlsx]

## Sheet: Sheet1
	Scramble			MYST1-KD			GCN5-KD			NAA40-KD			NAA10-KD
H3K9ac|K14ac 13C2	1	1	1	1.01	0.99	0.98	0.99	0.96	0.98	1.02	0.94	0.96	1.02	0.96	0.97
H3K9me1K14ac 13C2	1	1	1	0.99	0.99	0.99	0.97	0.94	0.99	0.95	0.9	0.94	1.01	0.94	1
H3K9me2K14ac13C2	1	1	1	1.01	0.96	0.99	0.97	0.93	0.97	1	0.95	0.98	1.01	0.94	0.98
H3K9me3K14ac13C2	1	1	1	1.01	0.96	0.99	0.97	0.93	0.97	1	0.95	0.98	1.01	0.94	0.98
H3K18ac|K23ac 13C2	1	1	1	0.99	0.99	1.02	0.96	0.95	0.97	1	0.97	0.96	0.98	0.96	0.99
H3K18acK23ac (13C2)1	1	1	1	0.97	1.07	0.95	1.08	1.08	1.12	1.04	1.13	0.98	0.96	1.15	1.08
H3K18acK23ac (13C2)2	1	1	1	1.01	0.94	1.02	0.93	0.89	0.86	0.96	0.87	0.93	1.01	0.88	0.92
H3K9acK14ac (13C2)1	1	1	1	1.86	0.52	1.72	1.38	0.81	1.07	1.45	0.85	1.21	1.03	0.4	1.1
H3K9acK14ac (13C2)2	1	1	1	0.96	0.92	0.74	1.08	0.46	1.02	1.11	0.74	1.1	1.22	1.25	1.15
H2AK5ac|K9ac 13C2	1	1	1	0.98	0.98	1.01	0.92	0.91	0.93	0.97	0.92	0.96	0.99	0.93	0.99
H4K5K8K12K16-1ac 13C2	1	1	1	0.99	0.97	0.99	0.96	0.95	0.99	0.99	0.98	0.97	0.99	0.98	1
H4K5K8K12K16-2ac (13C2)1	1	1	1	1.05	1.19	0.95	1.06	1.19	1	1.03	1.17	1.01	1.01	1.14	1.03
H4K5K8K12K16-2ac (13C2)2	1	1	1	1.01	0.86	1.07	0.98	0.88	0.99	1.06	0.95	0.98	1.1	0.94	1.03
H4K5K8K12K16-3ac (13C2)1	1	1	1	1.36	2.34	1.16	1.31	2	1.35	1.1	1.48	1.08	1.28	1.88	1.21
H4K5K8K12K16-3ac (13C2)2	1	1	1	0.92	0.84	0.92	1.12	0.89	0.93	1.04	0.96	0.84	0.94	0.95	0.91
H4K5K8K12K16-3ac (13C2)3	1	1	1	0.81	0.73	0.89	0.84	0.72	0.86	0.87	0.9	0.86	0.88	0.92	0.92
