# Supplementary material for: Hyperacetylated histone H4 is a source of carbon contributing to lipid synthesis
Source: EMBO J. 2024 Feb 21;43(7):4. doi: 10.1038/s44318-024-00053-0 (PMC10987603; doi:10.1038/s44318-024-00053-0)
Supplement: Supplementary file 2 — Source Data Fig. 2 [file 44318_2024_53_MOESM2_ESM.zip › SD Figure 2/2C/H4K5K8K12K16 Quantification .xlsx]

## Sheet: Sheet1
	Scramble			GCN5-KD			MYST1-KD			NAA40-KD			NAA10-KD
H4K5K8K12K16-3ac (13C2)1	1	1	1	1.36	2.34	1.16	1.31	2	1.35	1.1	1.48	1.08	1.28	1.88	1.21
H4K5K8K12K16-3ac (13C2)2	1	1	1	0.92	0.84	0.92	1.12	0.89	0.93	1.04	0.96	0.84	0.94	0.95	0.91
H4K5K8K12K16-3ac (13C2)3	1	1	1	0.81	0.73	0.89	0.84	0.72	0.86	0.87	0.9	0.86	0.88	0.92	0.92
