# Supplementary material for: Hyperacetylated histone H4 is a source of carbon contributing to lipid synthesis
Source: EMBO J. 2024 Feb 21;43(7):4. doi: 10.1038/s44318-024-00053-0 (PMC10987603; doi:10.1038/s44318-024-00053-0)
Supplement: Supplementary file 2 — Source Data Fig. 2 [file 44318_2024_53_MOESM2_ESM.zip › SD Figure 2/2D/MeFattyAcids_13C_Quantification .xlsx]

## Sheet: Sheet1
	Scramble			MYST1-KD			GCN5-KD			NAA40-KD			NAA10-KD
methyl 16:0	1.01395	1.00013	0.985926	0.996164	0.94332	1.00152	0.875458	0.775669	0.859401	0.996856	0.87882	0.961883	1.0491	0.989146	0.994411
methyl 18:0	1.02814	0.981543	0.99032	0.957695	0.894683	0.897151	0.902667	0.741504	0.842318	1.00143	0.83481	0.946774	0.993491	0.871943	0.923264
methyl 20:0	1.0308	0.970607	0.998595	0.973605	0.904754	0.813194	0.937535	0.77914	0.853739	1.03988	0.927784	0.951561	0.940154	0.891615	0.912671
methyl 24:0	1.10235	0.945068	0.952583	0.889672	0.757789	0.566831	0.961049	0.746109	0.797061	1.00182	0.75015	0.842944	1.00679	0.780908	0.894699
