# Supplementary material for: Hyperacetylated histone H4 is a source of carbon contributing to lipid synthesis
Source: EMBO J. 2024 Feb 21;43(7):4. doi: 10.1038/s44318-024-00053-0 (PMC10987603; doi:10.1038/s44318-024-00053-0)
Supplement: Supplementary file 3 — Source Data Fig. 3 [file 44318_2024_53_MOESM3_ESM.zip]

Archive with 26 entries (13 files):
- SD Figure 3/3A/
- SD Figure 3/3A/Histone_Acetylation_Marks_Quantification_LCMS.xlsx
- SD Figure 3/3C/
- SD Figure 3/3C/H3K9me3K14ac_Quantification.xlsx
- SD Figure 3/3D/
- SD Figure 3/3D/H4K5K8K12K16-3ac_1acetyl_Quantification.xlsx
- SD Figure 3/3E/
- SD Figure 3/3E/H4K5K8K12K16-3ac_2acetyl_Quantification.xlsx
- SD Figure 3/3F/
- SD Figure 3/3F/H4K5K8K12K16-3ac_3acetyl_Quantification.xlsx
- SD Figure 3/3G/
- SD Figure 3/3G/MePalmitate_Quantification.xlsx
- SD Figure 3/3H/
- SD Figure 3/3H/MeStereate_Quantification.xlsx
- SD Figure 3/3I/
- SD Figure 3/3I/MeEicosanoate_Quantification.xlsx
- SD Figure 3/3J/
- SD Figure 3/3J/MeLignocericacid_Quantification.xlsx
- SD Figure 3/3K/
- SD Figure 3/3K/MePalmitate_Isotopologue_Quantification.xlsx
- SD Figure 3/3L/
- SD Figure 3/3L/MeStereare_Isotopologue_Quantification.xlsx
- SD Figure 3/3M/
- SD Figure 3/3M/MeEicosanoate_Isotopologue_Quantification.xlsx
- SD Figure 3/3N/
- SD Figure 3/3N/MeLignocericacid_Isotopologue_Quantification.xlsx
