# Supplementary material for: Hyperacetylated histone H4 is a source of carbon contributing to lipid synthesis
Source: EMBO J. 2024 Feb 21;43(7):4. doi: 10.1038/s44318-024-00053-0 (PMC10987603; doi:10.1038/s44318-024-00053-0)
Supplement: Supplementary file 3 — Source Data Fig. 3 [file 44318_2024_53_MOESM3_ESM.zip › SD Figure 3/3A/Histone_Acetylation_Marks_Quantification_LCMS.xlsx]

## Sheet: Sheet1
	SCR			MYST1-KD			GCN5-KD			NAA40-KD			NAA10-KD
H3K9ac|K14ac	0.889009	1.03539	1.0756	1.01772	1.01302	0.999458	0.96908	0.947646	1.01543	0.984469	0.961671	1.04947	1.10492	0.984242	1.06977
H3K9me1K14ac	0.873941	1.04487	1.08119	0.925327	0.996366	0.984232	0.859713	0.918867	0.936399	0.939144	0.980005	1.01353	1.15701	1.12374	1.13031
H3K9me2K14ac	0.912927	1.05801	1.02906	0.983217	1.09715	1.0151	0.901391	0.938992	0.859039	0.952408	0.963234	0.967545	0.874155	0.88294	0.903161
H3K9me3K14ac	0.937343	1.09532	0.967336	1.03255	1.19846	1.04629	0.981649	0.995058	0.945268	0.961877	0.90419	0.859589	1.04412	1.02597	1.05383
H3K9acK14ac	0.934633	1.13896	0.926408	1.08705	1.29285	0.991227	1.14694	0.84309	1.02742	1.06716	0.993108	1.08667	1.18941	1.10136	1.2148
H3K18ac|K23ac	0.956626	1.03029	1.01308	0.970727	0.991294	0.921435	0.947919	0.866329	0.8739	0.961813	0.937329	0.949194	0.875697	0.837538	0.891285
H3K18acK23ac	0.98966	1.01722	0.993116	0.974279	0.919603	0.835572	0.939527	0.701911	0.71892	0.971766	0.908932	0.894654	0.95638	0.885218	0.967314
H4K5K8K12K16-1ac	1.004	1.00761	0.988393	0.918979	0.762045	0.690375	0.965853	0.886686	0.89612	1.06961	1.08507	1.06367	1.0204	0.997017	0.990938
H4K5K8K12K16-2ac	0.955456	1.05641	0.988136	0.938815	0.72375	0.582439	0.897246	0.769936	0.792511	1.01421	1.07408	0.95135	0.917056	0.915202	0.934463
H4K5K8K12K16-3ac	0.952869	1.07614	0.970992	0.807786	0.609087	0.472747	0.823389	0.667553	0.638594	0.969636	1.02791	0.858218	0.859426	0.901876	0.782698
