# Supplementary material for: Hyperacetylated histone H4 is a source of carbon contributing to lipid synthesis
Source: EMBO J. 2024 Feb 21;43(7):4. doi: 10.1038/s44318-024-00053-0 (PMC10987603; doi:10.1038/s44318-024-00053-0)
Supplement: Supplementary file 3 — Source Data Fig. 3 [file 44318_2024_53_MOESM3_ESM.zip › SD Figure 3/3C/H3K9me3K14ac_Quantification.xlsx]

## Sheet: Sheet1
Time (hours)	Scramble			NAA40-KD			GCN5-KD
0	0.995109	1.0081	0.996787	1.00342	0.976095	1.021	1.00116	1.01805	0.981131
6	0.277392	0.259346	0.295134	0.361834	0.335983	0.327649	0.307986	0.272201	0.279732
36	0.33681	0.365368	0.34271	0.346472	0.341685	0.351634	0.348888	0.360739	0.324697
