# Supplementary material for: Hyperacetylated histone H4 is a source of carbon contributing to lipid synthesis
Source: EMBO J. 2024 Feb 21;43(7):4. doi: 10.1038/s44318-024-00053-0 (PMC10987603; doi:10.1038/s44318-024-00053-0)
Supplement: Supplementary file 3 — Source Data Fig. 3 [file 44318_2024_53_MOESM3_ESM.zip › SD Figure 3/3D/H4K5K8K12K16-3ac_1acetyl_Quantification.xlsx]

## Sheet: Sheet1
Time (hours)	Scramble			NAA40-KD			GCN5-KD
0	0.973717	1.02114	1.00514	0.996369	1.00163	1.00202	1.00812	1.00489	0.987117
6	0.459903	0.450143	0.492774	0.54704	0.515183	0.495993	0.467732	0.449102	0.4394
36	0.56964	0.551285	0.535418	0.571058	0.573896	0.604287	0.561568	0.606952	0.577872
