# Supplementary material for: Hyperacetylated histone H4 is a source of carbon contributing to lipid synthesis
Source: EMBO J. 2024 Feb 21;43(7):4. doi: 10.1038/s44318-024-00053-0 (PMC10987603; doi:10.1038/s44318-024-00053-0)
Supplement: Supplementary file 3 — Source Data Fig. 3 [file 44318_2024_53_MOESM3_ESM.zip › SD Figure 3/3E/H4K5K8K12K16-3ac_2acetyl_Quantification.xlsx]

## Sheet: Sheet1
Time (hours)	Scramble			NAA40-KD			GCN5-KD
0	0.996356	1.01429	0.98935	1.01701	0.987703	0.995519	1.00405	1.10575	0.900722
6	0.459086	0.449939	0.502115	0.548168	0.514718	0.546968	0.666138	0.633253	0.581248
36	0.413517	0.403584	0.420916	0.414637	0.407757	0.438492	0.593181	0.59481	0.576139
