# Supplementary material for: Hyperacetylated histone H4 is a source of carbon contributing to lipid synthesis
Source: EMBO J. 2024 Feb 21;43(7):4. doi: 10.1038/s44318-024-00053-0 (PMC10987603; doi:10.1038/s44318-024-00053-0)
Supplement: Supplementary file 3 — Source Data Fig. 3 [file 44318_2024_53_MOESM3_ESM.zip › SD Figure 3/3F/H4K5K8K12K16-3ac_3acetyl_Quantification.xlsx]

## Sheet: Sheet1
Time (hours)	Scramble			NAA40-KD			GCN5-KD
0	0.787034	1.21297	2.26927	0.711717	1.07733	1.21096	0.160913	1.25171	0.748293
6	2.02807	1.79337	1.77064	1.04566	0.741756	1.34854	1.25093	1.31993	1.36208
36	1.07913	not detected	0.730794	0.371374	0.4963	0.249072	0.625137	0.865093	0.421025
