# Supplementary material for: Hyperacetylated histone H4 is a source of carbon contributing to lipid synthesis
Source: EMBO J. 2024 Feb 21;43(7):4. doi: 10.1038/s44318-024-00053-0 (PMC10987603; doi:10.1038/s44318-024-00053-0)
Supplement: Supplementary file 3 — Source Data Fig. 3 [file 44318_2024_53_MOESM3_ESM.zip › SD Figure 3/3G/MePalmitate_Quantification.xlsx]

## Sheet: Sheet1
Time (hours)	Scramble			GCN5-KD			NAA40-KD
0	1.00659	0.972643	1.02077	1.06063	0.957644	0.981725	1.00379	1.07108	0.925133
6	0.521702	0.579308	0.71864	0.920715	0.898809	0.887366	0.643513	0.730584	0.723218
36	0.334924	0.296997	0.28106	0.400566	0.333346	0.41131	0.275402	0.288387	0.296345
