# Supplementary material for: Hyperacetylated histone H4 is a source of carbon contributing to lipid synthesis
Source: EMBO J. 2024 Feb 21;43(7):4. doi: 10.1038/s44318-024-00053-0 (PMC10987603; doi:10.1038/s44318-024-00053-0)
Supplement: Supplementary file 3 — Source Data Fig. 3 [file 44318_2024_53_MOESM3_ESM.zip › SD Figure 3/3H/MeStereate_Quantification.xlsx]

## Sheet: Sheet1
Time (hours)	Scramble			GCN5-KD			NAA40-KD
0	0.998948	0.981179	1.01987	1.03154	1.03134	0.937116	1.02543	1.08581	0.88876
6	0.522022	0.681789	0.846527*	1.02885	1.00643	1.00719	0.73348	0.875779	0.888378
36	0.475692	0.426487	0.386854	0.564662	0.438386	0.580169	0.372712	0.432899	0.432878
*outlier excluded
