# Supplementary material for: Hyperacetylated histone H4 is a source of carbon contributing to lipid synthesis
Source: EMBO J. 2024 Feb 21;43(7):4. doi: 10.1038/s44318-024-00053-0 (PMC10987603; doi:10.1038/s44318-024-00053-0)
Supplement: Supplementary file 3 — Source Data Fig. 3 [file 44318_2024_53_MOESM3_ESM.zip › SD Figure 3/3I/MeEicosanoate_Quantification.xlsx]

## Sheet: Sheet1
Time (hours)	Scramble			GCN5-KD			NAA40-KD
0	1.01088	0.975241	1.01388	0.91792	1.25343	0.82865	1.03424	1.0499	0.915858
6	0.628426	0.579581	0.919461*	0.958483	0.855961	0.912246	0.854193	0.920212	0.925878
36	0.440566	0.41699	0.517754	0.529782	0.470973	0.50614	0.48756	0.447458	0.470004
*outlier excluded
