# Supplementary material for: Hyperacetylated histone H4 is a source of carbon contributing to lipid synthesis
Source: EMBO J. 2024 Feb 21;43(7):4. doi: 10.1038/s44318-024-00053-0 (PMC10987603; doi:10.1038/s44318-024-00053-0)
Supplement: Supplementary file 3 — Source Data Fig. 3 [file 44318_2024_53_MOESM3_ESM.zip › SD Figure 3/3J/MeLignocericacid_Quantification.xlsx]

## Sheet: Sheet1
Time (hours)	Scramble			GCN5-KD			NAA40-KD
0	0.951794	1.01114	1.03706	1.00951	0.999275	0.99121	0.973255	1.03501	0.991734
6	0.427246	0.577826	0.943271*	0.87203	0.992487	0.968217	0.794196	0.850909	0.841506
36	0.417436	0.393588	0.485122	0.50778	0.415387	0.526242	0.388274	0.433125	0.440055
*outlier excluded
