# Supplementary material for: Hyperacetylated histone H4 is a source of carbon contributing to lipid synthesis
Source: EMBO J. 2024 Feb 21;43(7):4. doi: 10.1038/s44318-024-00053-0 (PMC10987603; doi:10.1038/s44318-024-00053-0)
Supplement: Supplementary file 3 — Source Data Fig. 3 [file 44318_2024_53_MOESM3_ESM.zip › SD Figure 3/3L/MeStereare_Isotopologue_Quantification.xlsx]

## Sheet: Sheet1
	2			4			6			8			10			12			14			16			18
Scramble	0.05	0.06	0.09	0.01	0.01	0.02	0	0	0.01	0.01	0.01	0.01	0.02	0.02	0.03	0.03	0.05	0.06	0.05	0.07	0.09	0.06	0.07	0.1	0.03	0.04	0.05
GCN5-KD	0.09	0.09	0.09	0.02	0.02	0.01	0.01	0.01	0.01	0.02	0.02	0.02	0.03	0.03	0.03	0.06	0.06	0.06	0.1	0.09	0.09	0.1	0.1	0.1	0.06	0.06	0.06
NAA40-KD	0.07	0.09	0.09	0.01	0.01	0.01	0.01	0.01	0.01	0.01	0.02	0.02	0.03	0.04	0.04	0.05	0.06	0.07	0.08	0.09	0.09	0.08	0.1	0.1	0.05	0.06	0.06
