# Supplementary material for: Hyperacetylated histone H4 is a source of carbon contributing to lipid synthesis
Source: EMBO J. 2024 Feb 21;43(7):4. doi: 10.1038/s44318-024-00053-0 (PMC10987603; doi:10.1038/s44318-024-00053-0)
Supplement: Supplementary file 4 — Source Data Fig. 4 [file 44318_2024_53_MOESM4_ESM.zip]

Archive with 27 entries (14 files):
- SD Figure 4/4A/
- SD Figure 4/4A/RT-qPCR_Quantification.xlsx
- SD Figure 4/4B/
- SD Figure 4/4B/ACSS2 Protein Quantification/
- SD Figure 4/4B/ACSS2 Protein Quantification/ACSS2_Quantification.xlsx
- SD Figure 4/4B/Western Blots/
- SD Figure 4/4B/Western Blots/ACSS2/
- SD Figure 4/4B/Western Blots/ACSS2/ACSS2_WB.png
- SD Figure 4/4B/Western Blots/Actin/
- SD Figure 4/4B/Western Blots/Actin/Actin.png
- SD Figure 4/4C/
- SD Figure 4/4C/Nile Red_Quantification.xlsx
- SD Figure 4/4D/
- SD Figure 4/4D/Triglyceride quantification .xlsx
- SD Figure 4/4E/
- SD Figure 4/4E/Nile Red Images/
- SD Figure 4/4E/Nile Red Images/GCN5-KD+ACSS2-KD.tif
- SD Figure 4/4E/Nile Red Images/MYST1-KD+ACSS2-KD.tif
- SD Figure 4/4E/Nile Red Images/NAA10-KD+ACSS2-KD.tif
- SD Figure 4/4E/Nile Red Images/NAA40-KD+ACSS2-KD.tif
- SD Figure 4/4E/Nile Red Images/Scramble.tif
- SD Figure 4/4G/
- SD Figure 4/4G/Quantification_sum_13C_acetylated_histone_peptides.xlsx
- SD Figure 4/4H/
- SD Figure 4/4H/13C_Label_Incorporation_Acetylated_Histone_Peptides.xlsx
- SD Figure 4/4I/
- SD Figure 4/4I/13C_Label_Incorporation_Methyl_Fatty_Acids.xlsx
