# Supplementary material for: Hyperacetylated histone H4 is a source of carbon contributing to lipid synthesis
Source: EMBO J. 2024 Feb 21;43(7):4. doi: 10.1038/s44318-024-00053-0 (PMC10987603; doi:10.1038/s44318-024-00053-0)
Supplement: Supplementary file 4 — Source Data Fig. 4 [file 44318_2024_53_MOESM4_ESM.zip › SD Figure 4/4A/RT-qPCR_Quantification.xlsx]

## Sheet: Sheet1
	Scramble			MYST1-KD			GCN5-KD			NAA40-KD			NAA10-KD
Acss2	1.02003	1.01684	0.963128	4.3272	4.58642	4.93808	2.66614	2.87281	3.46608	1.51387	2.05594	1.69505	5.84153	4.49014	5.64506
