# Supplementary material for: Hyperacetylated histone H4 is a source of carbon contributing to lipid synthesis
Source: EMBO J. 2024 Feb 21;43(7):4. doi: 10.1038/s44318-024-00053-0 (PMC10987603; doi:10.1038/s44318-024-00053-0)
Supplement: Supplementary file 4 — Source Data Fig. 4 [file 44318_2024_53_MOESM4_ESM.zip › SD Figure 4/4B/ACSS2 Protein Quantification/ACSS2_Quantification.xlsx]

## Sheet: Sheet1
	Scramble			MYST1-KD			GCN5-KD			NAA40-KD			NAA10-KD
Acss2 protein levels	2.03073	0.752232	0.217036	4.72676	3.36584	4.16764	2.43895	2.63785	2.53971	5.25121	4.70863	4.64973	3.09128	2.56731	3.93189
