# Supplementary material for: Hyperacetylated histone H4 is a source of carbon contributing to lipid synthesis
Source: EMBO J. 2024 Feb 21;43(7):4. doi: 10.1038/s44318-024-00053-0 (PMC10987603; doi:10.1038/s44318-024-00053-0)
Supplement: Supplementary file 4 — Source Data Fig. 4 [file 44318_2024_53_MOESM4_ESM.zip › SD Figure 4/4C/Nile Red_Quantification.xlsx]

## Sheet: Sheet1
	Scramble								ACSS2-KD								MYST1-KD								GCN5-KD								NAA40-KD								NAA10-KD
Nile red quantification	1.00474	1.57924	1.16702	1.10273	0.740922	0.530942	0.965633	1.4385	1.19075	1.61077	0.717349	0.877451	0.635782	1.3493	0.694296	1.42608	0.783122	1.17253	1.40905	1.06359	1.01554	0.51293	0.404681	0.300885	1.0717	1.09583	1.10031	0.923377	1.1696	0.567236	1.01504	0.858375	0.750732	0.916853	0.587459	0.686264	0.706295	1.61817	1.04284	0.714457	1.47588	0.698104	0.433426	0.75819	1.62875	0.646968	1.00825	0.587882
