# Supplementary material for: Hyperacetylated histone H4 is a source of carbon contributing to lipid synthesis
Source: EMBO J. 2024 Feb 21;43(7):4. doi: 10.1038/s44318-024-00053-0 (PMC10987603; doi:10.1038/s44318-024-00053-0)
Supplement: Supplementary file 4 — Source Data Fig. 4 [file 44318_2024_53_MOESM4_ESM.zip › SD Figure 4/4D/Triglyceride quantification .xlsx]

## Sheet: Sheet1
	Scramble			ACSS2-KD			MYST1-KD			GCN5-KD			NAA40-KD			NAA10-KD
Triglycerides (μmol/cell number)	3.46933	4.53883	3.75933	3.61183	5.25417	3.369	4.3015	7.94317	5.11867	3.42667	3.1855	5.36133	3.51683	3.318	3.258	5.81217	3.77183	3.55033
