# Supplementary material for: Hyperacetylated histone H4 is a source of carbon contributing to lipid synthesis
Source: EMBO J. 2024 Feb 21;43(7):4. doi: 10.1038/s44318-024-00053-0 (PMC10987603; doi:10.1038/s44318-024-00053-0)
Supplement: Supplementary file 4 — Source Data Fig. 4 [file 44318_2024_53_MOESM4_ESM.zip › SD Figure 4/4G/Quantification_sum_13C_acetylated_histone_peptides.xlsx]

## Sheet: Sheet1
	SCR			ACSS2-KD			GCN5-KD +ACSS2-KD			NAA40-KD +ACCS2-KD
Sum of fully 13C labelled acetylated histone peptides	4.83148	4.66974	5.01769	4.58685	4.87975	4.75528	5.25147	5.23384	5.05971	5.38324	5.10005	5.26965
