# Supplementary material for: Hyperacetylated histone H4 is a source of carbon contributing to lipid synthesis
Source: EMBO J. 2024 Feb 21;43(7):4. doi: 10.1038/s44318-024-00053-0 (PMC10987603; doi:10.1038/s44318-024-00053-0)
Supplement: Supplementary file 4 — Source Data Fig. 4 [file 44318_2024_53_MOESM4_ESM.zip › SD Figure 4/4H/13C_Label_Incorporation_Acetylated_Histone_Peptides.xlsx]

## Sheet: Sheet1
	Scramble			ACSS2-KD			NAA40-KD + ACSS2-KD			GCN5-KD + ACSS2-KD
H3K9ac|K14ac 13C2	0.396287	0.401325	0.426862	0.492068	0.466116	0.44045	0.626518	0.470268	0.443554	0.521733	0.50273	0.4986
H3K9acK14ac (13C2)2	0.593678	0.493671	0.514668	0.366199	0.496662	0.478055	0.854585*	0.534063	0.51651	0.55508	0.580896	0.58469
H3K9me1K14ac 13C2	0.444675	0.469427	0.516697	0.431759	0.482865	0.471023	0.396418	0.554339	0.566072	0.544766	0.562779	0.552768
H3K9me2K14ac13C2	0.444556	0.417786	0.44052	0.522128	0.480128	0.46638	0.476885	0.510385	0.480782	0.481276	0.500666	0.484401
H3K9me3K14ac13C2	0.349284	0.363103	0.383931	0.388273	0.396272	0.384057	0.36986	0.398771	0.394841	0.414029	0.378368	0.3879
H3K18acK23ac (13C2)2	0.541109	0.486255	0.552476	0.506109	0.411136	0.42977	0.319219	0.436828	0.425576	0.480735	0.450546	0.500297
H2AK5ac|K9ac 13C2	0.435718	0.417767	0.448808	0.466959	0.443514	0.430794	0.517493	0.471607	0.444949	0.488937	0.454142	0.446703
H4K5K8K12K16-1ac 13C2	0.516514	0.499866	0.528474	0.569151	0.547355	0.523618	0.587235	0.55372	0.54423	0.560347	0.555803	0.550062
H4K5K8K12K16-2ac (13C2)2	0.543237	0.524056	0.56307	0.48558	0.54104	0.515431	0.552511	0.583715	0.533665	0.604885	0.584196	0.564124
H4K5K8K12K16-3ac (13C2)3	0.394561	0.445979	0.451409	0.130387	0.396298	0.413686	0.279043*	0.516876	0.51166	0.482406	0.325605	0.481359
*Outliers excluded
