# Supplementary material for: Hyperacetylated histone H4 is a source of carbon contributing to lipid synthesis
Source: EMBO J. 2024 Feb 21;43(7):4. doi: 10.1038/s44318-024-00053-0 (PMC10987603; doi:10.1038/s44318-024-00053-0)
Supplement: Supplementary file 4 — Source Data Fig. 4 [file 44318_2024_53_MOESM4_ESM.zip › SD Figure 4/4I/13C_Label_Incorporation_Methyl_Fatty_Acids.xlsx]

## Sheet: Sheet1
	Scramble			ACSS2-KD			GCN5-KD + ACSS2-KD			NAA40-KD + ACSS2-KD
me-C14:0	0.674492	0.650686	0.674916	0.67404	0.678347	0.665947	0.682119	0.676954	0.679798	0.656204	0.66322	0.662263
me-C16:0	0.66517	0.665547	0.664161	0.661775	0.675222	0.665478	0.663243	0.655657	0.663651	0.664644	0.650144	0.644268
me-C18:0	0.84336	0.81891	0.84941	0.818142	0.826143	0.821725	0.801137	0.80914	0.821739	0.829715	0.814519	0.812798
me-C18:1	0.953719	0.930117	0.962232	0.928587	0.948448	0.912806	0.916443	0.906913	0.916606	0.95798	0.935082	0.937681
me-C20:4	0.760283	0.751416	0.780723	0.767112	0.796389	0.769315	0.768377	0.756197	0.774199	0.771922	0.758459	0.743924
me-C20:1	1.02423	0.956473	0.954684	0.989287	1.03988	1.01762	0.947059	0.937854	0.958176	1.02276	0.987765	0.918393
me-C22:0	0.827159	0.940036	0.762772	0.898158	0.970369	0.871668	0.962078	0.882826	0.807475	0.904833	0.694142	0.829317
me-C24:0	0.857386	0.837885	0.871088	0.872373	0.975036	0.872102	0.883815	0.860361	0.873127	0.883096	0.882283	0.899664
me-C26:6	0.913584	0.851032	0.911802	0.859389	0.889887	0.883578	0.855134	0.865711	0.886031	0.910194	0.883647	0.893701
