# Supplementary material for: Hyperacetylated histone H4 is a source of carbon contributing to lipid synthesis
Source: EMBO J. 2024 Feb 21;43(7):4. doi: 10.1038/s44318-024-00053-0 (PMC10987603; doi:10.1038/s44318-024-00053-0)
Supplement: Supplementary file 5 — Source Data Fig. 5 [file 44318_2024_53_MOESM5_ESM.zip]

Archive with 26 entries (13 files):
- SD Figure 5/5A/
- SD Figure 5/5A/Volcano_HFHG_EV_VS_Control_EV.xlsx
- SD Figure 5/5B/
- SD Figure 5/5B/Nile Red Images/
- SD Figure 5/5B/Nile Red Images/dOE_Control.tif
- SD Figure 5/5B/Nile Red Images/dOE_HFHG.tif
- SD Figure 5/5B/Nile Red Images/EV_Control.tif
- SD Figure 5/5B/Nile Red Images/EV_HFHG.tif
- SD Figure 5/5C/
- SD Figure 5/5C/Nile Red Quantification.xlsx
- SD Figure 5/5D/
- SD Figure 5/5D/Triglyceride_Quantification.xlsx
- SD Figure 5/5E/
- SD Figure 5/5E/Western Blots/
- SD Figure 5/5E/Western Blots/ACSS2/
- SD Figure 5/5E/Western Blots/ACSS2/ACSS2.png
- SD Figure 5/5E/Western Blots/ACTIN/
- SD Figure 5/5E/Western Blots/ACTIN/ACTIN.png
- SD Figure 5/5E/Western Blots/GCN5/
- SD Figure 5/5E/Western Blots/GCN5/GCN5.png
- SD Figure 5/5E/Western Blots/NAA40/
- SD Figure 5/5E/Western Blots/NAA40/NAA40.png
- SD Figure 5/5F/
- SD Figure 5/5F/ACSS2_Quantification.xlsx
- SD Figure 5/5G/
- SD Figure 5/5G/Volcano_HFHG_OE_VS_Control_OE.xlsx
