# Supplementary material for: Hyperacetylated histone H4 is a source of carbon contributing to lipid synthesis
Source: EMBO J. 2024 Feb 21;43(7):4. doi: 10.1038/s44318-024-00053-0 (PMC10987603; doi:10.1038/s44318-024-00053-0)
Supplement: Supplementary file 5 — Source Data Fig. 5 [file 44318_2024_53_MOESM5_ESM.zip › SD Figure 5/5A/Volcano_HFHG_EV_VS_Control_EV.xlsx]

## Sheet: Sheet1
	log2(FC)	-log10(p-value)
H3K4un	-0.0081	2.12703
H3K4ac	-0.38815	1.04825
H3K9K14un	-0.07506	0.908463
H3K9ac|K14ac	-0.07591	0.860944
H3K9me1K14ac	-0.0836	1.69627
H3K9me2K14ac	-0.1665	4.21425
H3K9me3K14ac	-4.7e-05	0.000827
H3K9acK14ac	-0.15612	0.761911
H3K18K23un	0.010147	0.571115
H3K18ac|K23ac	-0.00861	0.217791
H3K18acK23ac	-0.02492	0.152302
H3K27K36un	-0.19144	2.79262
H3K27ac	-0.18224	1.11407
H33K27K36un	-0.07607	1.10835
H33K27ac	-0.04073	0.138209
H4K5K8K12K16un	-0.02876	0.408917
H4K5K8K12K16-1ac	0.05316	0.609246
H4K5K8K12K16-2ac	-0.01652	0.06005
H4K5K8K12K16-3ac	-0.13331	2.10916
