# Supplementary material for: Hyperacetylated histone H4 is a source of carbon contributing to lipid synthesis
Source: EMBO J. 2024 Feb 21;43(7):4. doi: 10.1038/s44318-024-00053-0 (PMC10987603; doi:10.1038/s44318-024-00053-0)
Supplement: Supplementary file 5 — Source Data Fig. 5 [file 44318_2024_53_MOESM5_ESM.zip › SD Figure 5/5C/Nile Red Quantification.xlsx]

## Sheet: Sheet1
	EV						dO/E						EV						dO/E
Nile red quantification	0.904013	0.945851	1.18023	0.798359	1.10247	1.06907	1.38378	0.990927	1.12954	0.714362	1.19806	0.943469	1.79039	1.19003	1.12788	1.23566	1.35892	1.54792	0.72503	0.809336	0.532743	0.720644	0.556723	0.766528
