# Supplementary material for: Hyperacetylated histone H4 is a source of carbon contributing to lipid synthesis
Source: EMBO J. 2024 Feb 21;43(7):4. doi: 10.1038/s44318-024-00053-0 (PMC10987603; doi:10.1038/s44318-024-00053-0)
Supplement: Supplementary file 5 — Source Data Fig. 5 [file 44318_2024_53_MOESM5_ESM.zip › SD Figure 5/5D/Triglyceride_Quantification.xlsx]

## Sheet: Sheet1
	EV			dO/E			EV			dO/E
Triglycerides	9.915	9.59336	7.90417	10.4917	10.3526	8.565	11.3051	10.6259	11.3935	8.91105	8.95672	8.86719
