# Supplementary material for: Hyperacetylated histone H4 is a source of carbon contributing to lipid synthesis
Source: EMBO J. 2024 Feb 21;43(7):4. doi: 10.1038/s44318-024-00053-0 (PMC10987603; doi:10.1038/s44318-024-00053-0)
Supplement: Supplementary file 5 — Source Data Fig. 5 [file 44318_2024_53_MOESM5_ESM.zip › SD Figure 5/5F/ACSS2_Quantification.xlsx]

## Sheet: Sheet1
	EV			dO/E			EV			dO/E
ACSS2	1	1	1	1.05096	1.02047	0.99244	1.98777	1.58007	1.29709	1.1127	0.79966	1.10807
