# Supplementary material for: Hyperacetylated histone H4 is a source of carbon contributing to lipid synthesis
Source: EMBO J. 2024 Feb 21;43(7):4. doi: 10.1038/s44318-024-00053-0 (PMC10987603; doi:10.1038/s44318-024-00053-0)
Supplement: Supplementary file 5 — Source Data Fig. 5 [file 44318_2024_53_MOESM5_ESM.zip › SD Figure 5/5G/Volcano_HFHG_OE_VS_Control_OE.xlsx]

## Sheet: Sheet1
	log2(FC)	-log10(p-value)
H3K4un	-0.0137607	1.02947
H3K4ac	-0.708117	0.939594
H3K9K14un	0.0113295	0.186195
H3K9ac|K14ac	-0.0218466	0.132554
H3K9me1K14ac	-0.00857158	0.049991
H3K9me2K14ac	-0.0477453	0.323714
H3K9me3K14ac	0.0270909	0.34452
H3K9acK14ac	-0.00261859	0.010618
H3K18K23un	0.0035461	0.075775
H3K18ac|K23ac	0.00612294	0.067446
H3K18acK23ac	0.0632703	0.268502
H3K27K36un	-0.221821	1.97654
H3K27ac	-0.127355	0.414513
H33K27K36un	-0.068503	0.52977
H33K27ac	-0.066907	0.194162
H3K79un	0.0561507	0.63219
H4K5K8K12K16un	0.0598621	0.888302
H4K5K8K12K16-1ac	-0.0756155	0.878244
H4K5K8K12K16-2ac	0.000729695	0.005137
H4K5K8K12K16-3ac	-0.0991197	0.625166
