# Supplementary material for: Hyperacetylated histone H4 is a source of carbon contributing to lipid synthesis
Source: EMBO J. 2024 Feb 21;43(7):4. doi: 10.1038/s44318-024-00053-0 (PMC10987603; doi:10.1038/s44318-024-00053-0)
Supplement: Supplementary file 6 — Source Data Fig. 6 [file 44318_2024_53_MOESM6_ESM.zip]

Archive with 25 entries (15 files):
- SD Figure 6/6B/
- SD Figure 6/6B/Mouse weight_week 1_6_before_IP.xlsx
- SD Figure 6/6B/Weight_change_after_IP.xlsx
- SD Figure 6/6C/
- SD Figure 6/6C/Volcano plot_HFHG_EV_VS_Control_EV.xlsx
- SD Figure 6/6D/
- SD Figure 6/6D/Nile Red Images/
- SD Figure 6/6D/Nile Red Images/dOE_Control.tif
- SD Figure 6/6D/Nile Red Images/dOE_HFHG.TIF
- SD Figure 6/6D/Nile Red Images/EV_Control.TIF
- SD Figure 6/6D/Nile Red Images/EV_HFHG.tif
- SD Figure 6/6E/
- SD Figure 6/6E/Nile Red_Quantification.xlsx
- SD Figure 6/6F/
- SD Figure 6/6F/Triglyceride_Quantification.xlsx
- SD Figure 6/6G/
- SD Figure 6/6G/Quantification/
- SD Figure 6/6G/Quantification/Western blot_Quantification .xlsx
- SD Figure 6/6G/Western Blots/
- SD Figure 6/6G/Western Blots/ACSS2.png
- SD Figure 6/6G/Western Blots/ACTIN.png
- SD Figure 6/6G/Western Blots/GCN5.png
- SD Figure 6/6G/Western Blots/NAA40.png
- SD Figure 6/6H/
- SD Figure 6/6H/Volcano_HFHG_OE_VS_Control_OE.xlsx
