# Supplementary material for: Hyperacetylated histone H4 is a source of carbon contributing to lipid synthesis
Source: EMBO J. 2024 Feb 21;43(7):4. doi: 10.1038/s44318-024-00053-0 (PMC10987603; doi:10.1038/s44318-024-00053-0)
Supplement: Supplementary file 6 — Source Data Fig. 6 [file 44318_2024_53_MOESM6_ESM.zip › SD Figure 6/6B/Mouse weight_week 1_6_before_IP.xlsx]

## Sheet: Sheet1
weeks	Chow						HFHG
0	24	25	25	27	26	26	27	25	28	26	26	26
1	24	27	26	28	28	27	28	25	28	25	26	27
2	25	27	26	29	28	28	29	26	27	26	27	28
3	24	27	27	28	28	27	28	27	27	26	27	29
4	24	29	27	29	28	28	29	27	28	27	27	28
5	25	29	28	30	29	28	29	27	30	30	28	29
6	25	28	27	29	29	29	30	30	29	29	29	30
