# Supplementary material for: Hyperacetylated histone H4 is a source of carbon contributing to lipid synthesis
Source: EMBO J. 2024 Feb 21;43(7):4. doi: 10.1038/s44318-024-00053-0 (PMC10987603; doi:10.1038/s44318-024-00053-0)
Supplement: Supplementary file 6 — Source Data Fig. 6 [file 44318_2024_53_MOESM6_ESM.zip › SD Figure 6/6B/Weight_change_after_IP.xlsx]

## Sheet: Sheet1
	weeks	Chow EV			Chow O/E			HFHG EV			HFHG O/E
Weight change	6.5	-0.46	-2	-0.23	-1.98	-0.05	-1.39	0.09	-0.43	0.2	-1.09	-1.29	-1.41
