# Supplementary material for: Hyperacetylated histone H4 is a source of carbon contributing to lipid synthesis
Source: EMBO J. 2024 Feb 21;43(7):4. doi: 10.1038/s44318-024-00053-0 (PMC10987603; doi:10.1038/s44318-024-00053-0)
Supplement: Supplementary file 6 — Source Data Fig. 6 [file 44318_2024_53_MOESM6_ESM.zip › SD Figure 6/6C/Volcano plot_HFHG_EV_VS_Control_EV.xlsx]

## Sheet: Sheet1
	log2(FC)	-log10(p-value)
H3K4un	0.000735	0.076829
H3K4ac	-0.14187	0.555504
H3K9K14un	-0.00989	0.205228
H3K9ac|K14ac	-0.06497	0.965109
H3K9me1K14ac	-0.03892	0.811683
H3K9me2K14ac	-0.02046	0.196949
H3K9me3K14ac	0.117315	1.05067
H3K9acK14ac	-0.1676	0.774741
H3K18K23un	0.022118	2.00234
H3K18ac|K23ac	-0.01988	1.10421
H3K18acK23ac	-0.14921	1.49441
H3K27K36un	0.307245	0.856904
H33K27K36un	-0.20815	1.21381
H3K79un	0.225114	0.665204
H4K5K8K12K16un	0.039674	0.575089
H4K5K8K12K16-1ac	-0.03249	0.405455
H4K5K8K12K16-2ac	-0.10935	0.730272
H4K5K8K12K16-3ac	-0.25815	1.39297
