# Supplementary material for: Hyperacetylated histone H4 is a source of carbon contributing to lipid synthesis
Source: EMBO J. 2024 Feb 21;43(7):4. doi: 10.1038/s44318-024-00053-0 (PMC10987603; doi:10.1038/s44318-024-00053-0)
Supplement: Supplementary file 6 — Source Data Fig. 6 [file 44318_2024_53_MOESM6_ESM.zip › SD Figure 6/6F/Triglyceride_Quantification.xlsx]

## Sheet: Sheet1
	EV			dO/E			EV			dO/E
Triglycerides	118.047	109.925	116.415	116.802	131.456	144.115	142.266	147.292	157.386	113.46	120.039	115.848
