# Supplementary material for: Hyperacetylated histone H4 is a source of carbon contributing to lipid synthesis
Source: EMBO J. 2024 Feb 21;43(7):4. doi: 10.1038/s44318-024-00053-0 (PMC10987603; doi:10.1038/s44318-024-00053-0)
Supplement: Supplementary file 6 — Source Data Fig. 6 [file 44318_2024_53_MOESM6_ESM.zip › SD Figure 6/6G/Quantification/Western blot_Quantification .xlsx]

## Sheet: Sheet1
	Chow EV			Chow O/E			HFHG EV			HFHG O/E
GCN5	1.29785	0.716382	0.985772	1.13105	1.94072	1.80933	0.726458	1.40293	0.889572	3.14529	5.92585	4.32954
NAA40	1.38364	0.801989	0.814374	1.66475	2.92135	3.89843	1.48546	0.990974	1.77343	5.68245	7.91536	5.34716
ACSS2	0.987389	0.961929	1.05068	0.399935	0.790881	0.909172	1.38076	0.935953	1.89998	1.06427	0.800701	1.2794
