# Supplementary material for: Hyperacetylated histone H4 is a source of carbon contributing to lipid synthesis
Source: EMBO J. 2024 Feb 21;43(7):4. doi: 10.1038/s44318-024-00053-0 (PMC10987603; doi:10.1038/s44318-024-00053-0)
Supplement: Supplementary file 6 — Source Data Fig. 6 [file 44318_2024_53_MOESM6_ESM.zip › SD Figure 6/6H/Volcano_HFHG_OE_VS_Control_OE.xlsx]

## Sheet: Sheet1
	log2(FC)	-log10(p-value)
H3K4un	-0.02364	0.517136
H3K4ac	0.185786	0.542013
H3K9K14un	0.038923	1.37838
H3K9ac|K14ac	-0.05933	0.720165
H3K9me1K14ac	0.030911	0.446389
H3K9me2K14ac	-0.07953	1.07055
H3K9me3K14ac	-0.01329	0.267987
H3K9acK14ac	0.027537	0.15633
H3K18K23un	-0.00127	0.038753
H3K18ac|K23ac	0.016478	0.342015
H3K18acK23ac	-0.05584	0.358112
H3K27K36un	-0.05877	0.11927
H33K27K36un	0.387349	0.732334
H3K79un	0.290521	0.750892
H4K5K8K12K16un	0.009243	0.079576
H4K5K8K12K16-1ac	-0.01186	0.149494
H4K5K8K12K16-2ac	0.010251	0.049893
H4K5K8K12K16-3ac	-0.03144	0.146966
