# Supplementary material for: Hyperacetylated histone H4 is a source of carbon contributing to lipid synthesis
Source: EMBO J. 2024 Feb 21;43(7):4. doi: 10.1038/s44318-024-00053-0 (PMC10987603; doi:10.1038/s44318-024-00053-0)
Supplement: Supplementary file 7 — Figure EV3 Source Data [file 44318_2024_53_MOESM7_ESM.zip]

Archive with 2 entries (1 files):
- SD Figure EV3/3C/
- SD Figure EV3/3C/NAA40 WB.png
